# Supplementary material for: Cold Plasma Affects Germination and Fungal Community Structure of Buckwheat Seeds
Source: Plants (Basel). 2021 Apr 23;10(5):851. doi: 10.3390/plants10050851 (PMC8145130; doi:10.3390/plants10050851)
Supplement: Supplementary file 1 [file plants-10-00851-s001.zip]

Archive with 1 entries (1 files):
- plants-1149128-supplementary.pdf
